# Supplementary material for: Location of plant species in Norway gathered as a part of a survey vegetation mapping programme
Source: Data Brief. 2015 Oct 21;5:589–94. doi: 10.1016/j.dib.2015.10.014 (PMC4773408; doi:10.1016/j.dib.2015.10.014)
Supplement: Supplementary file 2 — Supplementary material [file mmc2.zip]

Archive with 8 entries (8 files):
- coi_disclosure_AndersBryn_DIB_2015.pdf
- coi_disclosure_ChristianSvindseth_DIB_2015.pdf
- coi_disclosure_DagEndresen_DIB_2015.pdf
- coi_disclosure_Hans-PetterKristoffersen_DIB_2015.pdf
- coi_disclosure_IngvildNystuen_DIB_2015.pdf
- coi_disclosure_LindaAune-Lundberg_DIB_2015.pdf
- coi_disclosure_MichaelAngeloff_DIB_2015.pdf
- coi_disclosure_YngveRekdal_DIB_2015.pdf
